# Supplementary material for: “All of the things to everyone everywhere”: A mixed methods analysis of community perspectives on equitable access to monoclonal antibody treatment for COVID-19
Source: PLoS One. 2022 Nov 23;17(11):e0274043. doi: 10.1371/journal.pone.0274043 (PMC9683597; doi:10.1371/journal.pone.0274043)
Supplement: S1 Appendix — S1A File. Community Survey–English. S1B File. Community Survey–Spanish. (ZIP) [file pone.0274043.s001.zip]

Archive with 2 entries (2 files):
- S1A Community Survey - English.docx
- S1B Community Survey - Spanish.doc
